# Supplementary material for: One Health genomic insights into environmental and animal reservoirs of community-associated Clostridioides difficile in Japan
Source: Appl Environ Microbiol. 2026 May 11;92(6):e00397-26. doi: 10.1128/aem.00397-26 (PMC13274343; doi:10.1128/aem.00397-26)
Supplement: Table S1 — Toxin-encoding gene and antibiotic resistance gene profiles of the isolated Clostridioides difficile strains. [file aem.00397-26-s0001.xlsx]

## Sheet: Supplement Table 1
Supplemental Table 1. Toxin-encoding gene and antibiotic resistance gene profiles of the isolated Clostridioides difficile strains
No	Isolated region	Specimen Type	Age	TUM	ST	clade	tcdA	tcdB	tcdC	cdtA	cdtB	GyrA T82	GyrB I139	GyrB S366	GyrB D426	RpoB V1143	RpoB Q1149	RpoC R89	RpoC R326	erm(B)
1	Tokyo	Soil	−	19979	2	clade 1	+	+	Intact	−	−	T	R	S	D	V	Q	R	R	−
2	Gifu	Soil	−	20289	2	clade 1	+	+	*1	−	−	T	R	S	D	V	Q	R	R	−
3	Chiba	Cattle	2.6 Y	20308	2	clade 1	+	+	Intact	−	−	T	R	S	D	V	Q	R	R	−
4	Tokyo	Canine	6M	20393	2	clade 1	+	+	Intact	−	−	I	R	S	D	V	Q	R	R	−
5	Tokyo	Soil	−	20395	2	clade 1	+	+	*1	−	−	T	R	S	D	V	Q	R	R	−
6	Tokyo	Soil	−	20399	2	clade 1	＋	＋	*1	−	−	T	R	S	D	V	Q	R	R	−
7	Tokyo	Soil	−	20469	2	clade 1	＋	＋	*1	−	−	T	R	S	D	V	Q	R	R	−
8	Tokyo	Soil	−	20470	2	clade 1	＋	＋	*1	−	−	T	R	S	D	V	Q	R	R	−
9	Tokyo	Soil	−	20472	2	clade 1	＋	＋	Intact	−	−	T	R	S	V	V	Q	R	R	−
10	Tokyo	Canine	6.6 Y	20868	2	clade 1	+	+	Intact	−	−	T	R	S	D	V	Q	R	R	−
11	Tokyo	Feline	2M	20869	2	clade 1	+	+	Intact	−	−	T	R	S	D	V	Q	R	R	−
12	Tottori	Canine	11M	20239	3	clade 1	−	−	ND	−	−	T	I	S	D	V	Q	R	R	−
13	Gifu	Cattle	12D	20291	11	clade 5	+	+	*2	+	+	T	I	V	D	V	Q	R	R	−
14	Gifu	Cattle	18D	20292	11	clade 5	+	+	*2	+	+	T	I	V	D	V	Q	R	R	−
15	Gifu	Cattle	24D	20293	11	clade 5	+	+	*2	+	+	T	I	V	D	V	Q	R	R	−
16	Gifu	Cattle	27D	20294	11	clade 5	+	+	*2	+	+	T	I	V	D	V	Q	R	R	−
17	Gifu	Cattle	1M	20295	11	clade 5	+	+	*2	+	+	T	I	V	D	V	Q	R	R	−
18	Tottori	Canine	6Y	20305	15	clade 1	−	−	ND	−	−	T	I	S	D	V	Q	R	R	−
19	Tokyo	Canine	6.8Y	20339	15	clade 1	−	−	ND	−	−	T	I	S	D	V	Q	R	R	−
20	Tokyo	Canine	5.3Y	20354	15	clade 1	−	−	ND	−	−	T	I	S	D	V	Q	R	R	−
21	Tokyo	Canine	1Y	20355	15	clade 1	−	−	ND	−	−	T	I	S	D	V	Q	R	R	−
22	Tokyo	Soil	−	20352	15	clade 1	−	−	ND	−	−	T	I	S	D	V	Q	R	R	−
23	Tokyo	Soil	−	20398	15	clade 1	−	−	ND	−	−	T	I	S	D	V	Q	R	R	−
24	Tokyo	Canine	4.7Y	20341	26	clade 1	−	−	ND	−	−	T	I	S	D	V	Q	R	R	+
25	Tokyo	Canine	3M	20342	26	clade 1	−	−	ND	−	−	T	I	S	D	V	Q	R	R	+
26	Tokyo	Canine	5M	20390	26	clade 1	−	−	ND	−	−	T	I	S	D	V	Q	R	R	−
27	Tokyo	Canine	5.5Y	20353	28	clade 1	−	−	ND	−	−	T	I	S	D	V	Q	R	R	−
28	Tokyo	Patient	10Y	20236	28	clade 1	−	−	ND	−	−	T	I	S	D	V	Q	R	R	−
29	Tokyo	Patient	9Y	20231	37	clade 4	+	+	Intact	−	−	I	I	A	D	V	Q	R	R	−
30	Tokyo	Soil	−	19976	42	clade 1	+	+	Intact	−	−	T	I	S	D	V	Q	R	R	−
31	Tokyo	Soil	−	19978	42	clade 1	+	+	Intact	−	−	T	I	S	D	V	Q	R	R	−
32	Tokyo	Soil	−	19980	42	clade 1	+	+	Intact	−	−	T	I	S	D	V	Q	R	R	−
33	Tokyo	Canine	4Y	20309	42	clade 1	+	+	Intact	−	−	T	I	S	D	V	Q	R	R	−
34	Tokyo	Soil	−	20351	42	clade 1	+	+	Intact	−	−	T	I	S	D	V	Q	R	R	−
35	Tokyo	Patient	1Y	20228	42	clade 1	+	+	Intact	−	−	T	I	S	D	V	Q	R	R	−
36	Tokyo	Canine	4M	20391	42	clade 1	+	+	Intact	−	−	T	I	S	D	V	Q	R	R	−
37	Tokyo	Soil	−	20394	42	clade 1	+	+	Intact	−	−	T	I	S	D	V	Q	R	R	−
38	Tokyo	Soil	−	20396	42	clade 1	+	+	Intact	−	−	T	I	S	D	V	Q	R	R	−
39	Tokyo	Patient	NA	20343	47	clade 2	+	+	*3	+	+	T	I	S	D	V	Q	R	R	−
40	Fukushima	Cattle	2.1Y	20271	58	clade 1	+	+	Intact	−	−	T	I	S	D	V	Q	R	R	−
41	Tokyo	Patient	15Y	20232	81	clade 4	+	+	Intact	−	−	I	I	A	V	V	Q	R	R	+
42	Tokyo	Soil	−	20357	100	clade 1	−	−	ND	−	−	T	I	S	D	V	Q	R	R	−
43	Tokyo	Canine	9Y	20356	100	clade 1	−	−	ND	−	−	T	I	S	D	V	Q	R	R	−
44	Tokyo	Patient	11Y	20237	100	clade 1	−	−	ND	−	−	T	I	S	D	V	Q	R	R	−
45	Tokyo	Patient	48Y	20238	100	clade 1	−	−	ND	−	−	T	I	S	D	V	Q	R	R	−
46	Tokyo	Soil	−	20471	100	clade 1	−	−	ND	−	−	T	I	S	D	V	Q	R	R	erm(T)+
47	Gifu	nutria	ND	20841	100	clade 1	−	−	ND	−	−	T	I	S	D	V	Q	R	R	−
48	Chiba	Cattle	2.6Y	20307	101	clade 1	−	−	ND	−	−	T	I	S	D	V	Q	R	R	−
49	Gifu	Raccoon	NA	20840	109	clade 4	−	−	ND	−	−	T	I	A	D	V	Q	R	R	−
50	Tokyo	Canine	3.2Y	20340	185	clade 1	+	+	Intact	−	−	I	I	S	D	V	Q	R	R	−
51	Tokyo	Soil	−	19983	203	clade 1	−	−	ND	−	−	T	I	S	D	V	Q	R	R	−
52	Tottori	Feline	8Y	20266	203	clade 1	−	−	ND	−	−	I	I	S	D	V	Q	R	R	−
53	Tokyo	Patient	1Y	20233	203	clade 1	−	−	ND	−	−	T	I	S	D	V	Q	R	R	−
54	Tokyo	Patient	10M	20235	203	clade 1	−	−	ND	−	−	T	I	S	D	V	Q	R	R	−
55	Chiba	Canine	12Y	19853	203	clade 1	−	−	ND	−	−	T	I	S	D	V	Q	R	R	−
56	Tokyo	Patient	7Y	20230	224	clade 2	+	+	*4	−	−	T	I	S	D	V	Q	R	R	−
57	Fukushima	Cattle	2.1Y	24980	297	Not assign	−	−	ND	−	−	T	I	A	D	V	Q	R	R	−
58	Tokyo	Patient	4M	20226	918	Novel ST	−	−	ND	−	−	T	I	A	D	V	Q	R	R	−
59	Tokyo	Patient	23Y	20227	919	Novel ST	−	+	ND	−	−	T	I	A	D	V	Q	R	R	−
60	Tokyo	Soil	−	20350	920	Novel ST	−	−	ND	−	−	T	I	A	D	V	Q	R	R	−
61	Gifu	Marten	ND	20838	921	Novel ST	−	−	ND	−	−	T	I	A	D	V	Q	R	R	−
62	Gifu	Badger	ND	20839	922	Novel ST	−	−	ND	−	−	T	I	A	D	V	Q	R	R	−
63	Tottori	Feline	16Y	24979	1289	Not assign	−	−	ND	−	−	T	V	A	D	V	Q	R	R	−
	NA: Not available				ND: Not determined				Y, years; M, months; D, days
	*1, One nucleotide deletion at 100 on tcdC resulting fream shft mutation
	*2, One nucleotide substitusion C184T on tcdC resulting nonsence mutation
	*3, One nucleotide deletion at 117 on tcdC resulting fream shft mutation
	*4, 18 nucleotides insertion on tcdC resuting six amino acid insertion "AEEAKK" posision at 111 on TcdC
	Amino acid abbreviations: A, alanine; E, glutamic acid; K, lysine; T, Threonine; I, Isoleucine; R, Arginine; V, Valine; S, Serine; D, Aspartic acid; Q, Glutamine.
Supplementary Table 1. Toxin-encoding gene and antibiotic resistance gene profiles of the isolated C.difficile strains
